# Supplementary material for: Carbon Sequestration in Resin-Tapped Slash Pine (Pinus elliottii Engelm.) Subtropical Plantations
Source: Biology (Basel). 2023 Feb 16;12(2):324. doi: 10.3390/biology12020324 (PMC9953639; doi:10.3390/biology12020324)
Supplement: Supplementary file 1 [file biology-12-00324-s001.zip]

Archive with 1 entries (1 files):
- biology-2120878-supplementary.pdf
